# Supplementary material for: Rice breeding for yield under drought has selected for longer flag leaves and lower stomatal density
Source: J Exp Bot. 2021 Apr 14;72(13):4981–92. doi: 10.1093/jxb/erab160 (PMC8219034; doi:10.1093/jxb/erab160)
Supplement: erab160_suppl_Supplementary_Table_S6 [file erab160_suppl_supplementary_table_s6.xlsx]

## Sheet: Sheet1
Table S6. Principal component analysis across South Asia Trials: eigenvector values for each genotype and trial site.
Cluster	Year	Expt	Genotype	PC1	PC2	PC3	PC4
1	2017	Cuttack REPST	IR 98925-11-1-2-1	-3.46125	-1.66716	1.44343	-2.31664
1	2017	Cuttack REPST	IR 99739:2-1-1-2-1	-3.53746	-1.67782	1.43115	-2.40074
1	2017	Cuttack REPST	IR 97034-21-2-1-3	-3.45558	-1.73453	1.42278	-2.38523
1	2017	Cuttack REPST	Sahbhagi dhan	-3.40176	-1.81765	1.40278	-2.42536
1	2017	Cuttack REPST	IR 97045-21-1-1-2	-3.32233	-1.81799	1.41195	-2.35028
1	2017	Cuttack REPST	IR 64	-3.428	-1.83821	1.39322	-2.47286
1	2017	Cuttack REPST	IR 98976-20-1-2-2	-3.45466	-1.83869	1.38995	-2.49873
1	2017	Cuttack REPST	IR 97045-21-1-1	-3.24316	-1.92632	1.38694	-2.39402
1	2018	Cuttack REPST	DRR dhan 44	-2.98585	-1.79705	0.895387	-2.57421
1	2018	Cuttack REPST	IR 74371-70-1-1	-2.86895	-1.80482	0.906588	-2.47169
1	2018	Cuttack REPST	IR 108198-23-24-1-B	-2.99624	-1.80921	0.890329	-2.59743
1	2018	Cuttack REPST	IR 108198-23-1-1-B	-2.96048	-1.86502	0.876856	-2.62474
1	2018	Cuttack REPST	IR 107891-B-B-1019-1-1	-2.96925	-1.87194	0.873643	-2.64067
1	2018	Cuttack REPST	IR 93827-29-1-1-2	-2.99275	-1.88363	0.867199	-2.67584
1	2018	Cuttack REPST	IR 93827-29-1-1-4	-3.07657	-1.88675	0.856422	-2.75888
1	2018	Cuttack REPST	IR 64	-3.06416	-1.96449	0.833285	-2.83246
2	2017	Hazaribag CONT	IR 98925-11-1-2-1	6.4521	-1.92458	0.160339	0.0590303
2	2017	Hazaribag CONT	IR 99739:2-1-1-2-1	6.16487	-2.04962	0.087238	-0.351137
2	2017	Hazaribag CONT	IR 97045-21-1-1-2	6.56973	-2.13355	0.107993	-0.058676
2	2017	Hazaribag CONT	IR 98976-20-1-2-2	6.38217	-2.15064	0.0806784	-0.255612
2	2017	Hazaribag CONT	IR 64	6.09361	-2.17283	0.0399495	-0.554108
2	2017	Hazaribag CONT	Sahbhagi dhan	6.27292	-2.18243	0.0578605	-0.394312
2	2017	Hazaribag CONT	IR 97034-21-2-1-3	6.3678	-2.25065	0.0473715	-0.379072
2	2017	Hazaribag REPST	IR 98925-11-1-2-1	5.38813	-3.83957	1.62372	0.326594
2	2017	Hazaribag REPST	Sahbhagi dhan	5.54562	-3.93189	1.66711	0.429705
2	2017	Hazaribag REPST	IR 99739:2-1-1-2-1	5.34917	-3.98209	1.55233	0.111041
2	2017	Hazaribag REPST	IR 98976-20-1-2-2	5.37672	-3.99273	1.56195	0.135412
2	2017	Hazaribag REPST	IR 64	5.36356	-4.04086	1.53784	0.0626185
2	2017	Hazaribag REPST	IR 97034-21-2-1-3	5.39632	-4.08812	1.53657	0.051823
2	2017	Hazaribag REPST	IR 97045-21-1-1-2	5.64337	-4.13133	1.6419	0.33035
2	2018	Hazaribag CONT	IR 74371-70-1-1	6.12021	-2.00042	0.167595	-0.28667
2	2018	Hazaribag CONT	DRR dhan 44	5.90858	-2.00606	0.141088	-0.493908
2	2018	Hazaribag CONT	IR 107891-B-B-1019-1-1	5.92741	-2.03803	0.133175	-0.511131
2	2018	Hazaribag CONT	IR 93827-29-1-1-2	6.18604	-2.0733	0.152236	-0.304157
2	2018	Hazaribag CONT	IR 64	5.86481	-2.07611	0.113821	-0.612404
2	2018	Hazaribag CONT	IR 108198-23-1-1-B	6.11681	-2.11854	0.129841	-0.419598
2	2018	Hazaribag REPST	IR 74371-70-1-1	5.94331	-3.26933	0.71132	0.243128
2	2018	Hazaribag REPST	IR 64	5.52257	-3.52244	0.582122	-0.434488
2	2018	Hazaribag REPST	IR 107891-B-B-1019-1-1	5.58502	-3.53481	0.585506	-0.388739
2	2018	Hazaribag REPST	DRR dhan 44	5.74359	-3.55784	0.596746	-0.263389
2	2018	Hazaribag REPST	IR 93827-29-1-1-2	5.65202	-3.5682	0.582771	-0.361761
2	2018	Hazaribag REPST	IR 108198-23-1-1-B	5.67011	-3.61685	0.569501	-0.397984
3	2017	IIRR Hyd CONT	IR 98925-11-1-2-1	-0.616828	-1.34682	-3.75358	2.02412
3	2017	IIRR Hyd CONT	IR 98976-20-1-2-2	-0.632456	-1.46876	-3.79397	1.87539
3	2017	IIRR Hyd CONT	IR 99739:2-1-1-2-1	-0.738701	-1.56224	-3.83594	1.67182
3	2017	IIRR Hyd CONT	IR 97045-21-1-1-2	-0.611354	-1.65051	-3.84898	1.69588
3	2017	IIRR Hyd CONT	IR 97034-21-2-1-3	-0.526421	-1.66163	-3.84257	1.76435
3	2017	IIRR Hyd CONT	Sahbhagi dhan	-0.584955	-1.6723	-3.85279	1.69703
3	2017	IIRR Hyd CONT	IR 64	-0.804064	-1.70211	-3.88781	1.45615
3	2017	IIRR Hyd REPST	IR 97045-21-1-1-2	-2.03763	-3.2158	-2.09644	2.37612
3	2017	IIRR Hyd REPST	Sahbhagi dhan	-1.96214	-3.27388	-2.08071	2.40966
3	2017	IIRR Hyd REPST	IR 99739:2-1-1-2-1	-2.03476	-3.27959	-2.11843	2.30662
3	2017	IIRR Hyd REPST	IR 98925-11-1-2-1	-2.12728	-3.28382	-2.16536	2.17885
3	2017	IIRR Hyd REPST	IR 98976-20-1-2-2	-2.14501	-3.3858	-2.21147	2.03809
3	2017	IIRR Hyd REPST	IR 64	-2.2146	-3.49187	-2.28451	1.82373
3	2017	IIRR Hyd REPST	IR 97034-21-2-1-3	-1.98452	-3.50425	-2.17619	2.11517
3	2018	IIRR Hyd CONT	DRR dhan 44	-1.26615	-2.10632	-3.38763	1.727
3	2018	IIRR Hyd CONT	IR 64	-1.44437	-2.18252	-3.43254	1.47403
3	2018	IIRR Hyd CONT	IR 93827-29-1-1-2	-1.29161	-2.22435	-3.42793	1.57322
3	2018	IIRR Hyd CONT	IR 107891-B-B-1019-1-1	-1.187	-2.24329	-3.4217	1.6518
3	2018	IIRR Hyd CONT	IR 74371-70-1-1	-1.18804	-2.24665	-3.42288	1.64713
3	2018	IIRR Hyd CONT	IR 108198-23-1-1-B	-0.923406	-2.28392	-3.40375	1.85761
3	2018	IIRR Hyd REPST	IR 74371-70-1-1	-2.59203	-3.72818	-2.41468	1.70841
3	2018	IIRR Hyd REPST	DRR dhan 44	-2.61903	-3.81545	-2.44543	1.58694
3	2018	IIRR Hyd REPST	IR 64	-2.92154	-3.86489	-2.49641	1.24527
3	2018	IIRR Hyd REPST	IR 93827-29-1-1-2	-2.47457	-3.88413	-2.45028	1.64875
3	2018	IIRR Hyd REPST	IR 107891-B-B-1019-1-1	-2.6217	-3.93122	-2.48236	1.45728
3	2018	IIRR Hyd REPST	IR 108198-23-1-1-B	-2.48867	-4.03683	-2.50022	1.46771
4	2017	Patna CONT	IR 98925-11-1-2-1	-0.408087	2.22439	1.49043	1.20734
4	2017	Patna CONT	Sahbhagi dhan	-0.177661	2.21936	1.51576	1.42072
4	2017	Patna CONT	IR 98976-20-1-2-2	-0.452708	2.18728	1.47348	1.1242
4	2017	Patna CONT	IR 97034-21-2-1-3	-0.272472	2.1807	1.49245	1.2882
4	2017	Patna CONT	IR 97045-21-1-1-2	-0.169797	2.13766	1.49084	1.33848
4	2017	Patna CONT	IR 64	-0.502042	2.08137	1.43422	0.961049
4	2017	Patna CONT	IR 99739:2-1-1-2-1	-0.480471	2.04397	1.42491	0.940476
4	2018	Patna CONT	IR 107891-B-B-1019-1-1	-0.556326	2.19595	1.59371	1.25761
4	2018	Patna CONT	DRR dhan 44	-0.539248	2.0369	1.54541	1.0992
4	2018	Patna CONT	IR 64	-0.737279	1.93239	1.48922	0.796327
4	2018	Patna CONT	IR 74371-70-1-1	-0.588854	1.91226	1.50019	0.915221
4	2018	Patna CONT	IR 108198-23-1-1-B	-0.599445	1.87802	1.48813	0.867569
4	2018	Patna CONT	IR 93827-29-1-1-2	-0.254885	1.77771	1.49666	1.08477
5	2017	Patna REPST	IR 99739:2-1-1-2-1	-2.11072	-0.428888	4.16201	2.07131
5	2017	Patna REPST	IR 98925-11-1-2-1	-2.0499	-0.553675	4.12965	1.99207
5	2017	Patna REPST	IR 98976-20-1-2-2	-2.12267	-0.628225	4.09757	1.84108
5	2017	Patna REPST	Sahbhagi dhan	-1.92231	-0.730426	4.08866	1.91921
5	2017	Patna REPST	IR 97034-21-2-1-3	-1.89435	-0.747184	4.08663	1.92737
5	2017	Patna REPST	IR 64	-2.03577	-0.775812	4.06105	1.76159
5	2017	Patna REPST	IR 97045-21-1-1-2	-1.83723	-0.830364	4.06699	1.8903
5	2018	Patna REPST	DRR dhan 44	-2.5856	-1.78523	5.16673	2.04749
5	2018	Patna REPST	IR 93827-29-1-1-2	-2.48211	-1.91491	5.13781	2.00343
5	2018	Patna REPST	IR 107891-B-B-1019-1-1	-2.65423	-2.0071	5.08854	1.73869
5	2018	Patna REPST	IR 74371-70-1-1	-2.5679	-2.08511	5.07396	1.73505
5	2018	Patna REPST	IR 108198-23-1-1-B	-2.48764	-2.11134	5.07504	1.7825
5	2018	Patna REPST	IR 64	-2.65392	-2.14893	5.04372	1.58325
6	2017	Raipur CONT	IR 98925-11-1-2-1	-0.0330765	1.85281	0.288214	-1.00545
6	2017	Raipur CONT	IR 98976-20-1-2-2	0.0600185	1.67167	0.241804	-1.1159
6	2017	Raipur CONT	IR 99739:2-1-1-2-1	0.0125935	1.6255	0.221661	-1.21165
6	2017	Raipur CONT	Sahbhagi dhan	0.147274	1.57878	0.222622	-1.13499
6	2017	Raipur CONT	IR 97045-21-1-1-2	0.267625	1.48575	0.20726	-1.12281
6	2017	Raipur CONT	IR 64	-0.0850995	1.47039	0.161196	-1.47476
6	2017	Raipur CONT	IR 97034-21-2-1-3	0.0733714	1.44702	0.172317	-1.34988
6	2017	Raipur REPST	IR 99739:2-1-1-2-1	0.321705	1.56617	-0.508718	-2.03948
6	2017	Raipur REPST	IR 98925-11-1-2-1	0.325142	1.54275	-0.358623	-1.84555
6	2017	Raipur REPST	IR 98976-20-1-2-2	0.328032	1.50395	-0.497093	-2.05952
6	2017	Raipur REPST	Sahbhagi dhan	0.329537	1.49742	-0.379804	-1.90115
6	2017	Raipur REPST	IR 97034-21-2-1-3	0.331353	1.47102	-0.494742	-2.07538
6	2017	Raipur REPST	IR 97045-21-1-1-2	0.335254	1.44225	-0.354798	-1.89859
6	2017	Raipur REPST	IR 64	0.33587	1.42972	-0.443435	-2.02842
6	2018	Cuttack CONT	IR 93827-29-1-1-4	-0.571506	-0.0776824	-1.36131	-2.46582
6	2018	Cuttack CONT	IR 108198-23-1-1-B	-0.483306	-0.100562	-1.35824	-2.40716
6	2018	Cuttack CONT	IR 108198-23-24-1-B	-0.483306	-0.100562	-1.35824	-2.40716
6	2018	Cuttack CONT	IR 74371-70-1-1	-0.523411	-0.123075	-1.37004	-2.46997
6	2018	Cuttack CONT	IR 93827-29-1-1-2	-0.614133	-0.202084	-1.40563	-2.64291
6	2018	Cuttack CONT	DRR dhan 44	-0.48798	-0.222797	-1.39744	-2.54581
6	2018	Cuttack CONT	IR 64	-0.428213	-0.297417	-1.41406	-2.57096
6	2018	Cuttack CONT	IR 107891-B-B-1019-1-1	-0.654784	-0.33349	-1.45193	-2.82581
6	2018	Raipur CONT	IR 74371-70-1-1	0.388616	1.7121	0.0024054	-1.10721
6	2018	Raipur CONT	IR 107891-B-B-1019-1-1	0.239185	1.53853	-0.069941	-1.43973
6	2018	Raipur CONT	IR 108198-23-1-1-B	0.360398	1.51375	-0.0636171	-1.35179
6	2018	Raipur CONT	IR 64	0.149112	1.50924	-0.0897293	-1.55747
6	2018	Raipur CONT	IR 93827-29-1-1-2	0.239518	1.49795	-0.0827372	-1.48398
6	2018	Raipur CONT	DRR dhan 44	0.136903	1.48167	-0.0998724	-1.59933
6	2018	Raipur REPST	DRR dhan 44	0.221272	1.47561	0.0262096	-1.27506
6	2018	Raipur REPST	IR 107891-B-B-1019-1-1	-0.121862	1.4496	-0.0221046	-1.6296
6	2018	Raipur REPST	IR 74371-70-1-1	0.0658368	1.40167	-0.0153325	-1.50391
6	2018	Raipur REPST	IR 64	-0.167999	1.30046	-0.0746598	-1.83718
6	2018	Raipur REPST	IR 93827-29-1-1-2	0.177384	1.28613	-0.0388408	-1.5248
6	2018	Raipur REPST	IR 108198-23-1-1-B	0.240521	1.26407	-0.0384425	-1.48904
6	2018	Raipur REPST	IR 93827-29-1-1-2	-0.067371	0.773032	0.548081	-0.92781
6	2018	Raipur REPST	DRR dhan 44	-0.0340416	0.76174	0.548404	-0.908545
6	2018	Raipur REPST	IR 64	-0.134723	0.745764	0.531589	-1.02173
6	2018	Raipur REPST	IR 74371-70-1-1	-0.181378	0.690174	0.508558	-1.12709
6	2018	Raipur REPST	IR 107891-B-B-1019-1-1	-0.245208	0.614773	0.477256	-1.27052
6	2018	Raipur REPST	IR 108198-23-1-1-B	-0.217123	0.491304	0.44149	-1.37941
7	2017	Rajshahi CONT	IR 99739:2-1-1-2-1	-0.0505886	1.68853	-1.30296	0.79042
7	2017	Rajshahi CONT	IR 98925-11-1-2-1	0.0764996	1.67084	-1.29371	0.891728
7	2017	Rajshahi CONT	IR 98976-20-1-2-1	0.135838	1.6484	-1.29387	0.923461
7	2017	Rajshahi CONT	BRRI dhan71	0.193308	1.61992	-1.29617	0.946786
7	2017	Rajshahi CONT	IR 97034-21-2-1-3	0.181508	1.42109	-1.36043	0.71726
7	2017	Rajshahi CONT	IR 98976-20-1-2-2	0.0252554	1.29094	-1.41984	0.425919
7	2017	Rajshahi REPST	IR 99739:2-1-1-2-1	-0.726613	0.561084	-0.228297	1.19679
7	2017	Rajshahi REPST	IR 98925-11-1-2-1	-0.523093	0.522643	-0.216678	1.34792
7	2017	Rajshahi REPST	BRRI dhan71	-0.592363	0.352291	-0.278644	1.09507
7	2017	Rajshahi REPST	IR 98976-20-1-2-1	-0.647224	0.33564	-0.290319	1.02467
7	2017	Rajshahi REPST	IR 97045-21-1-1-1	-0.585393	0.321256	-0.287645	1.06762
7	2017	Rajshahi REPST	IR 98976-20-1-2-2	-0.59723	0.282992	-0.301129	1.01436
7	2017	Rajshahi REPST	IR 97034-21-2-1-3	-0.461188	0.187119	-0.315555	1.03833
7	2018	Rajshahi CONT	IR 108201-41-3-1-1	-0.0373688	2.06528	-1.53883	0.524687
7	2018	Rajshahi CONT	BRRI dhan71(CK)	0.246242	1.91079	-1.55456	0.62449
7	2018	Rajshahi CONT	IR 108233-41-1-2-1	-0.0406418	1.84045	-1.61032	0.274714
7	2018	Rajshahi CONT	IR 108052-9-1-1-2	-0.077943	1.827	-1.61893	0.22451
7	2018	Rajshahi REPST	IR 108052-9-1-1-2	-0.562752	0.371046	-0.189911	1.05676
7	2018	Rajshahi REPST	IR 108194-26-2-1-1	-0.711334	0.319259	-0.223647	0.858744
7	2018	Rajshahi REPST	IR 108231-48-3-1-1	-0.721925	0.285023	-0.235711	0.811092
7	2018	Rajshahi REPST	IR 108201-41-3-1-1	-0.752452	0.186343	-0.270485	0.673743
8	2017	Sabour CONT	IR 98925-11-1-2-1	1.01018	3.6465	0.654651	2.33163
8	2017	Sabour CONT	IR 99739:2-1-1-2-1	0.909799	3.42914	0.574185	1.99762
8	2017	Sabour CONT	IR 97034-21-2-1-3	1.18519	3.30166	0.566042	2.11927
8	2017	Sabour CONT	IR 97045-21-1-1-2	1.1614	3.27832	0.555881	2.07104
8	2017	Sabour CONT	IR 98976-20-1-2-2	0.897764	3.12242	0.475779	1.64941
8	2017	Sabour CONT	Sahbhagi dhan	1.11203	3.11872	0.49964	1.8489
8	2017	Sabour CONT	IR 64	0.932339	3.01993	0.447405	1.56972
8	2017	Sabour REPST	IR 99739:2-1-1-2-1	2.06589	4.70383	-1.29095	1.36404
8	2017	Sabour REPST	IR 98925-11-1-2-1	2.07144	4.64513	-1.33751	1.26559
8	2017	Sabour REPST	IR 98976-20-1-2-2	2.07864	4.56198	-1.49532	0.999145
8	2017	Sabour REPST	IR 64	2.09273	4.42102	-1.50345	0.906087
8	2017	Sabour REPST	Sahbhagi dhan	2.10677	4.30771	-1.13483	1.34997
8	2017	Sabour REPST	IR 97034-21-2-1-3	2.11087	4.26578	-1.14955	1.30528
8	2017	Sabour REPST	IR 97045-21-1-1-2	2.1142	4.24358	-0.997152	1.5031
8	2018	Sabour CONT	IR 64	0.65091	3.02579	0.771646	1.85184
8	2018	Sabour CONT	IR 93827-29-1-1-2	0.760165	2.98616	0.771877	1.91212
8	2018	Sabour CONT	IR 108198-23-1-1-B	0.652388	2.92344	0.739451	1.74087
8	2018	Sabour CONT	DRR dhan 44	0.813455	2.90846	0.753529	1.87743
8	2018	Sabour CONT	IR 74371-70-1-1	0.614568	2.90831	0.730248	1.68833
8	2018	Sabour CONT	IR 107891-B-B-1019-1-1	0.786511	2.89278	0.745423	1.83462
8	2018	Sabour REPST	DRR dhan 44	1.01896	2.50616	0.70139	2.09116
8	2018	Sabour REPST	IR 74371-70-1-1	1.16232	2.36253	0.672715	2.06965
8	2018	Sabour REPST	IR 108198-23-1-1-B	1.05301	2.33057	0.649838	1.93071
8	2018	Sabour REPST	IR 93827-29-1-1-2	1.0846	2.32556	0.651944	1.95522
8	2018	Sabour REPST	IR 107891-B-B-1019-1-1	1.00273	2.27516	0.626442	1.82211
8	2018	Sabour REPST	IR 64	0.987103	2.15323	0.586054	1.67338
9	2017	Tripura CONT	Sahbhagi dhan	1.93794	2.37558	-0.65052	-1.84116
9	2017	Tripura CONT	IR 98976-20-1-2-2	1.80322	2.3686	-0.668466	-1.97681
9	2017	Tripura CONT	IR 98925-11-1-2-1	1.83472	2.30973	-0.683404	-2.01152
9	2017	Tripura CONT	IR 99739:2-1-1-2-1	1.7158	2.24673	-0.717221	-2.19367
9	2017	Tripura CONT	IR 64	1.6861	2.20425	-0.734124	-2.26853
9	2017	Tripura CONT	IR 97034-21-2-1-3	1.76891	2.20415	-0.724482	-2.18997
9	2017	Tripura CONT	IR 97045-21-1-1-2	1.89133	2.17135	-0.720553	-2.10968
9	2018	Tripura CONT	IR 64	0.521827	1.21028	-0.11217	-2.46715
9	2018	Tripura CONT	IR 107891-B-B-1019-1-1	0.497375	1.20266	-0.117438	-2.49875
9	2018	Tripura CONT	IR 93827-29-1-1-2	0.74013	1.13035	-0.111945	-2.34753
9	2018	Tripura CONT	IR 74371-70-1-1	0.553546	1.09856	-0.143797	-2.55969
9	2018	Tripura CONT	DRR dhan 44	0.536102	1.04217	-0.163667	-2.63817
9	2018	Tripura CONT	IR 108198-23-1-1-B	0.514323	1.00748	-0.177183	-2.69695
10	2018	Varanasi CONT	DRR dhan 44	-3.34698	1.27337	-1.41443	-0.14181
10	2018	Varanasi CONT	IR 74371-70-1-1	-3.44699	1.05719	-1.49448	-0.474188
10	2018	Varanasi CONT	IR 93827-29-1-1-2	-3.40972	1.03484	-1.49719	-0.46331
10	2018	Varanasi CONT	IR 64	-3.42423	1.02364	-1.50243	-0.489388
10	2018	Varanasi CONT	IR 108198-23-24-1-B	-3.42872	0.973418	-1.51884	-0.548803
10	2018	Varanasi CONT	IR 107891-B-B-1019-1-1	-3.48549	0.968455	-1.52704	-0.608184
10	2018	Varanasi CONT	IR 93827-29-1-1-4	-3.42662	0.873084	-1.55032	-0.656972
10	2018	Varanasi CONT	IR 108198-23-1-1-B	-3.41582	0.76515	-1.58319	-0.765224
11	2018	Varanasi REPST	DRR dhan 44	-4.79275	-1.31646	0.802752	0.0931557
11	2018	Varanasi REPST	IR 74371-70-1-1	-4.81458	-1.42274	0.76659	-0.0442775
11	2018	Varanasi REPST	IR 64	-4.81845	-1.47095	0.750891	-0.100889
11	2018	Varanasi REPST	IR 93827-29-1-1-4	-4.7686	-1.5062	0.745566	-0.0922393
11	2018	Varanasi REPST	IR 93827-29-1-1-2	-4.80916	-1.51233	0.73889	-0.137496
11	2018	Varanasi REPST	IR 107891-B-B-1019-1-1	-4.86533	-1.55107	0.720075	-0.2334
11	2018	Varanasi REPST	IR 108198-23-24-1-B	-4.86705	-1.62803	0.695536	-0.319527
11	2018	Varanasi REPST	IR 108198-23-1-1-B	-4.84503	-1.69972	0.675438	-0.377324
