# Supplementary material for: Rice breeding for yield under drought has selected for longer flag leaves and lower stomatal density
Source: J Exp Bot. 2021 Apr 14;72(13):4981–92. doi: 10.1093/jxb/erab160 (PMC8219034; doi:10.1093/jxb/erab160)
Supplement: erab160_suppl_Supplementary_Table_S8 [file erab160_suppl_supplementary_table_s8.xlsx]

## Sheet: IRRI Seasons together
Table S8. Genotypic variation for all traits measured across IRRI trials: lsmean values and significance groups.
Grain yield			Biomass			Harvest Index			Plant Height			Stomatal density			Flag leaf area			Flag leaf width			Flag leaf length			Flag leaf dry weight			Flag leaf SLA			DTF			Root crown top angle			Sap bleeding rate			Canopy temperature
Set 1			Set 1			Set 1			Set 1			Set 1			Set 1			Set 1			Set 1			Set 1			Set 1			Set 1			Set 1			Set 1
Genotype	lsmean	group	Genotype	lsmean	group	Genotype	lsmean	group	Genotype	lsmean	group	Genotype	lsmean	group	Genotype	lsmean	group	Genotype	lsmean	group	Genotype	lsmean	group	Genotype	lsmean	group	Genotype	lsmean	group	Genotype	lsmean	group	Genotype	lsmean	group	Genotype	lsmean	group
IR 64	246	a	IR 74371-70-1-1	470	a	IR 64	0.286	a	IR 93810-11-1-1-1	78.4	a	IR 93827-29-1-1-3	632	a	IR 93810-11-1-1-3	11	a	IR 93810-11-1-1-1	1.26	a	IR 93810-11-1-1-3	14.5	a	IR 64	0.0771	a	IR 93827-29-1-1-2	143	a	IR 74371-70-1-1	75.7	a	IR 93827-29-1-1-2	50.4	a	IR 93810-11-1-1-3	0.828	a
IR 74371-70-1-1	250	a	IR 93827-29-1-1-4	512	ab	IR 93810-11-1-1-3	0.291	ab	IR 93810-11-1-1-3	79.8	ab	IR 74371-70-1-1	635	a	IR 93810-11-1-1-1	12	ab	IR 93810-11-1-1-3	1.3	a	IR 93810-11-1-1-1	14.8	ab	IR 93810-11-1-1-3	0.0787	a	IR 93810-11-1-1-3	144	a	IR 64	78.9	b	IR 93810-11-1-1-1	51.4	a	IR 93810-11-1-1-1	0.838	a
IR 95817-5-1-1-1	279	ab	IR 93827-29-1-1-3	524	ab	IR 95817-5-1-1-1	0.301	ab	IR 64	81.4	abc	IR 93827-29-1-1-2	636	a	IR 64	12	ab	IR 93827-29-1-1-4	1.36	a	IR 64	15.3	ab	IR 93810-11-1-1-1	0.0814	a	IR 93810-11-1-1-1	148	ab	IR 93827-29-1-1-3	84.1	c	IR 95817-5-1-1-1	52	a	IR 95817-5-1-1-1	0.863	a
IR 93810-11-1-1-3	282	ab	IR 93827-29-1-1-2	530	ab	IR 93810-11-1-1-1	0.306	ab	IR 95817-5-1-1-1	81.9	abc	IR 95817-5-1-1-1	649	a	IR 93827-29-1-1-4	13	ab	IR 64	1.39	a	IR 93827-29-1-1-4	15.9	ab	IR 74371-70-1-1	0.0816	a	IR 95817-5-1-1-1	149	ab	IR 93810-11-1-1-3	84.2	c	IR 93827-29-1-1-3	55.8	a	IR 93827-29-1-1-2	1.002	a
IR 93810-11-1-1-1	289	ab	IR 64	540	b	IR 74371-70-1-1	0.321	ab	IR 93827-29-1-1-4	83.7	abc	IR 64	658	a	IR 93827-29-1-1-2	13.1	ab	IR 95817-5-1-1-1	1.39	a	IR 93827-29-1-1-3	16.1	ab	IR 93827-29-1-1-4	0.0841	a	IR 93827-29-1-1-3	151	ab	IR 93810-11-1-1-1	84.2	c	IR 74371-70-1-1	57.2	a	IR 74371-70-1-1	1.011	a
IR 93827-29-1-1-4	302	b	IR 93810-11-1-1-1	559	b	IR 93827-29-1-1-4	0.332	ab	IR 93827-29-1-1-3	84.5	bcd	IR 93827-29-1-1-4	663	a	IR 93827-29-1-1-3	13.1	ab	IR 74371-70-1-1	1.42	a	IR 74371-70-1-1	16.5	ab	IR 93827-29-1-1-3	0.0883	a	IR 93827-29-1-1-4	156	ab	IR 93827-29-1-1-2	84.5	c	IR 64	59.1	a	IR 93827-29-1-1-4	1.078	a
IR 93827-29-1-1-2	309	b	IR 95817-5-1-1-1	567	b	IR 93827-29-1-1-3	0.332	ab	IR 93827-29-1-1-2	85.6	cd	IR 93810-11-1-1-1	672	a	IR 74371-70-1-1	13.4	ab	IR 93827-29-1-1-2	1.43	a	IR 93827-29-1-1-2	16.5	ab	IR 93827-29-1-1-2	0.0914	a	IR 64	163	ab	IR 93827-29-1-1-4	84.8	c	IR 93810-11-1-1-3	59.2	a	IR 93827-29-1-1-3	1.08	a
IR 93827-29-1-1-3	309	b	IR 93810-11-1-1-3	572	b	IR 93827-29-1-1-2	0.338	b	IR 74371-70-1-1	89.5	d	IR 93810-11-1-1-3	682	a	IR 95817-5-1-1-1	14.2	b	IR 93827-29-1-1-3	1.47	a	IR 95817-5-1-1-1	17.4	b	IR 95817-5-1-1-1	0.097	a	IR 74371-70-1-1	169	b	IR 95817-5-1-1-1	85.2	c	IR 93827-29-1-1-4	60.1	a	IR 64	1.122	a
IR 82589-B-B-84-3	nonEst		IR 82589-B-B-84-3	nonEst		IR 82589-B-B-84-3	nonEst		IR 82589-B-B-84-3	nonEst		IR 82589-B-B-84-3	nonEst		IR 82589-B-B-84-3	nonEst		IR 82589-B-B-84-3	nonEst		IR 82589-B-B-84-3	nonEst		IR 82589-B-B-84-3	nonEst		IR 82589-B-B-84-3	nonEst		IR 82589-B-B-84-3	nonEst		IR 82589-B-B-84-3	nonEst		IR 82589-B-B-84-3	nonEst
IR 93376-B-B-130	nonEst		IR 93376-B-B-130	nonEst		IR 93376-B-B-130	nonEst		IR 93376-B-B-130	nonEst		IR 93376-B-B-130	nonEst		IR 93376-B-B-130	nonEst		IR 93376-B-B-130	nonEst		IR 93376-B-B-130	nonEst		IR 93376-B-B-130	nonEst		IR 93376-B-B-130	nonEst		IR 93376-B-B-130	nonEst		IR 93376-B-B-130	nonEst		IR 93376-B-B-130	nonEst
Set 2			Set 2			Set 2			Set 2			Set 2			Set 2			Set 2			Set 2			Set 2			Set 2			Set 2			Set 2			Set 2
Genotype			Genotype	lsmean	group	Genotype	lsmean	group	Genotype	lsmean	group	Genotype	lsmean	group	Genotype	lsmean	group	Genotype	lsmean	group	Genotype	lsmean	group	Genotype	lsmean	group	Genotype	lsmean	group	Genotype	lsmean	group	Genotype	lsmean	group	Genotype			Genotype	Mean	group
IR 64	lsmean	group	IR 74371-70-1-1	499	a	IR 64	0.299	a	IR 64	89.5	a	IR 74371-70-1-1	970	a	IR 64	23.3	a	IR 99739:2-1-1-2-1	1.26	a	IR 97034-21-2-1-3	25.5	a	IR 74371-70-1-1	0.197	a	IR 99739:2-1-1-2-1	117	a	IR 74371-70-1-1	76.8	a	IR 97034-21-2-1-3	47.1	a	IR 99739:2-1-1-2-1	lsmean	group	IR 64	33.78	ab
IR 74371-70-1-1	279	a	IR 82635-B-75-2	562	ab	IR 99739:2-1-1-2-1	0.315	ab	IR 74371-70-1-1	91.7	ab	IR 99739:2-1-1-2-1	982	a	IR 74371-70-1-1	24.6	ab	IR 74371-70-1-1	1.33	ab	IR 64	26.5	ab	IR 64	0.199	a	IR 98925-11-1-2-1	123	ab	IR 98976-20-1-2-2	77.9	ab	IR 82635-B-75-2	48.8	a	IR 64	0.508	a	IR 74371-54-1-1	34.37	ab
IR 82589-B-B-84-3 (BRRI dhan 71)	294	a	IR 93376-B-B-130 (DRR dhan 44)	569	ab	IR 82589-B-B-84-3 (BRRI dhan 71)	0.329	abc	IR 98976-20-1-2-2	94.3	abc	IR 97034-21-2-1-3	990	ab	IR 97034-21-2-1-3	24.9	ab	IR 98925-11-1-2-1	1.35	abc	IR 97045-21-1-1-1	26.5	ab	IR 97045-21-1-1-1	0.215	ab	IR 97034-21-2-1-3	123	ab	IR 98925-11-1-2-1	77.9	ab	IR 98925-11-1-2-1	49.1	a	IR 82635-B-75-2	0.533	a	IR 74371-70-1-1 (Sahbhagi dhan)	34.12	ab
IR 99739:2-1-1-2-1	332	ab	IR 64	580	ab	IR 74371-70-1-1	0.331	abc	IR 98976-20-1-2-1	96.5	abcd	IR 97045-21-1-1-1	1013	ab	IR 98976-20-1-2-2	25.3	ab	IR 98976-20-1-2-1	1.36	abc	IR 74371-70-1-1	27.1	abc	IR 97034-21-2-1-3	0.22	ab	IR 98976-20-1-2-2	125	ab	IR 64	78.4	abc	IR 98976-20-1-2-2	49.3	a	IR 97045-21-1-1-1	0.537	a	IR 82589-B-B-84-3 (BRRI dhan 71)	34.37	ab
IR 98976-20-1-2-1	364	bc	IR 82589-B-B-84-3 (BRRI dhan 71)	585	ab	IR 98976-20-1-2-1	0.349	abc	IR 82589-B-B-84-3 (BRRI dhan 71)	100.2	bcde	IR 82635-B-75-2	1019	ab	IR 98976-20-1-2-1	25.5	ab	IR 64	1.36	abcd	IR 98976-20-1-2-1	27.1	abc	IR 98976-20-1-2-2	0.222	ab	IR 98976-20-1-2-1	125	ab	IR 97045-21-1-1-1	78.9	abc	IR 98976-20-1-2-1	49.3	a	IR 98976-20-1-2-2	0.55	a	IR 82635-B-75-2	34.71	a
IR 97045-21-1-1-1	367	bc	IR 97045-21-1-1-1	589	ab	IR 97034-21-2-1-3	0.358	abc	IR 97045-21-1-1-1	101	cde	IR 98925-11-1-2-1	1023	ab	IR 99739:2-1-1-2-1	25.5	ab	IR 98976-20-1-2-2	1.37	abcd	IR 98976-20-1-2-2	27.2	abc	IR 98976-20-1-2-1	0.223	ab	IR 64	127	ab	IR 98976-20-1-2-1	78.9	abc	IR 82589-B-B-84-3 (BRRI dhan 71)	49.4	a	IR 82589-B-B-84-3 (BRRI dhan 71)	0.561	a	IR 93376-B-B-130 (DRR dhan 44)	34.17	ab
IR 82635-B-75-2	380	bc	IR 98925-11-1-2-1	605	b	IR 98925-11-1-2-1	0.364	abc	IR 97034-21-2-1-3	102.5	cde	IR 98976-20-1-2-2	1028	ab	IR 82589-B-B-84-3 (BRRI dhan 71)	27.5	abc	IR 82589-B-B-84-3 (BRRI dhan 71)	1.39	abcd	IR 82589-B-B-84-3 (BRRI dhan 71)	28.7	abcd	IR 82589-B-B-84-3 (BRRI dhan 71)	0.23	ab	IR 82589-B-B-84-3 (BRRI dhan 71)	127	ab	IR 82589-B-B-84-3 (BRRI dhan 71)	79.2	abc	IR 93376-B-B-130 (DRR dhan 44)	49.6	a	IR 93376-B-B-130 (DRR dhan 44)	0.57	a	IR 93827-29-1-1-3	33.66	ab
IR 98925-11-1-2-1	380	bc	IR 98976-20-1-2-2	606	b	IR 98976-20-1-2-2	0.376	bc	IR 99739:2-1-1-2-1	103.6	de	IR 93376-B-B-130 (DRR dhan 44)	1040	ab	IR 97045-21-1-1-1	27.5	abc	IR 82635-B-75-2	1.44	bcd	IR 99739:2-1-1-2-1	29.3	bcd	IR 99739:2-1-1-2-1	0.241	ab	IR 82635-B-75-2	131	ab	IR 97034-21-2-1-3	79.8	abc	IR 74371-70-1-1	50.5	a	IR 74371-70-1-1	0.579	a	IR 97034-21-2-1-3	34.37	ab
IR 93376-B-B-130 (DRR dhan 44)	382	bc	IR 98976-20-1-2-1	607	b	IR 97045-21-1-1-1	0.38	bc	IR 98925-11-1-2-1	104.6	de	IR 98976-20-1-2-1	1069	ab	IR 98925-11-1-2-1	28.9	bc	IR 97034-21-2-1-3	1.45	bcd	IR 82635-B-75-2	29.8	cd	IR 98925-11-1-2-1	0.244	ab	IR 93376-B-B-130 (DRR dhan 44)	132	ab	IR 99739:2-1-1-2-1	79.9	abc	IR 97045-21-1-1-1	51.1	a	IR 98976-20-1-2-1	0.603	a	IR 97045-21-1-1-1	32.57	b
IR 98976-20-1-2-2	393	bc	IR 97034-21-2-1-3	628	b	IR 93376-B-B-130 (DRR dhan 44)	0.384	bc	IR 93376-B-B-130 (DRR dhan 44)	104.9	de	IR 64	1087	b	IR 82635-B-75-2	29.6	bc	IR 93376-B-B-130 (DRR dhan 44)	1.49	cd	IR 93376-B-B-130 (DRR dhan 44)	29.8	cd	IR 82635-B-75-2	0.247	b	IR 74371-70-1-1	135	b	IR 82635-B-75-2	80.4	bc	IR 64	53.2	a	IR 97034-21-2-1-3	0.607	a	IR 98925-11-1-2-1	33.51	ab
IR 97034-21-2-1-3	403	c	IR 99739:2-1-1-2-1	660	b	IR 82635-B-75-2	0.398	c	IR 82635-B-75-2	107.6	e	IR 82589-B-B-84-3 (BRRI dhan 71)	1088	b	IR 93376-B-B-130 (DRR dhan 44)	30.8	c	IR 97045-21-1-1-1	1.5	d	IR 98925-11-1-2-1	31.5	d	IR 93376-B-B-130 (DRR dhan 44)	0.258	b	IR 97045-21-1-1-1	136	b	IR 93376-B-B-130 (DRR dhan 44)	81.3	c	IR 99739:2-1-1-2-1	53.6	a	IR 98925-11-1-2-1	0.623	a	IR 98976-20-1-2-1	32.91	ab
IR 74371-54-1-1	421	c	IR 74371-54-1-1	nonEst		IR 74371-54-1-1	nonEst		IR 74371-54-1-1	nonEst		IR 74371-54-1-1	nonEst		IR 74371-54-1-1	nonEst		IR 74371-54-1-1	nonEst		IR 74371-54-1-1	nonEst		IR 74371-54-1-1	nonEst		IR 74371-54-1-1	nonEst		IR 74371-54-1-1	nonEst		IR 74371-54-1-1	nonEst		IR 74371-54-1-1	0.729	a	IR 98976-20-1-2-2	33.01	ab
IR 93827-29-1-1-3	nonEst		IR 93827-29-1-1-3	nonEst		IR 93827-29-1-1-3	nonEst		IR 93827-29-1-1-3	nonEst		IR 93827-29-1-1-3	nonEst		IR 93827-29-1-1-3	nonEst		IR 93827-29-1-1-3	nonEst		IR 93827-29-1-1-3	nonEst		IR 93827-29-1-1-3	nonEst		IR 93827-29-1-1-3	nonEst		IR 93827-29-1-1-3	nonEst		IR 93827-29-1-1-3	nonEst		IR 93827-29-1-1-3	nonEst		IR 99739:2-1-1-2-1	33.46	ab
	nonEst
Set 3			Set 3			Set 3			Set 3			Set 3			Set 3			Set 3			Set 3			Set 3			Set 3			Set 3			Set 3			Set 3
Genotype	lsmean	group	Genotype	lsmean	group	Genotype	lsmean	group	Genotype	lsmean	group	Genotype	lsmean	group	Genotype	lsmean	group	Genotype	lsmean	group	Genotype	lsmean	group	Genotype	lsmean	group	IR 108194-26-2-1-1	94.8	ab	Genotype	lsmean	group	Genotype	lsmean	group	Genotype	lsmean	group	Genotype	means	group
IR 74371-70-1-1	196	a	IR 74371-70-1-1 (Sahbhagi dhan)	404	a	IR 106298-5-1-2-2-1	0.144	a	IR 108052-34-4-2-1	78.9	a	IR 74371-70-1-1 (Sahbhagi dhan)	748	a	IR 108194-26-2-1-1	17.6	a	IR 108194-26-2-1-1	1.07	a	IR 106317-36-1-1-2-1	21.2	a	IR 106317-36-1-1-2-1	0.202	a	IR 108201-41-3-1-1	95.4	abc	IR 74371-70-1-1 (Sahbhagi dhan)	77.3	a	IR 108194-26-2-1-1	49.3	a	IR 93827-29-1-1-3	0.444	a	IR 106298-5-1-2-2-1	34.84	abcd
IR 82589-B-B-84-3	206	ab	IR 82589-B-B-84-3 (BRRI dhan 71)	435	ab	IR 82589-B-B-84-3 (BRRI dhan 71)	0.172	ab	IR 108233-41-1-2-1	81.3	ab	IR 107891-B-B-1019-1-1	757	a	IR 106317-36-1-1-2-1	18.9	ab	IR 107891-B-B-1019-1-1	1.11	ab	IR 93827-29-1-1-3	22.7	ab	IR 64	0.232	ab	IR 106298-5-1-2-2-1	95.6	abc	IR 107891-B-B-1019-1-1	79.8	ab	IR 108198-22-1-1-1	49.4	a	IR 64	0.486	a	IR 106317-36-1-1-2-1	34.33	cde
IR 64	237	abc	IR 64	464	abc	IR 108052-34-4-2-1	0.185	abc	IR 106298-5-1-2-2-1	81.5	ab	IR 93376-B-B-130 (DRR dhan 44)	764	a	IR 64	20.4	abc	IR 106317-36-1-1-2-1	1.27	bc	IR 108194-26-2-1-1	22.9	ab	IR 108052-34-4-2-1	0.234	ab	IR 108233-41-1-2-1	97.2	abcd	IR 108198-22-1-1-1	79.9	ab	IR 108201-41-3-1-1	49.7	a	IR 108052-34-4-2-1	0.52	a	IR 107891-B-B-1019-1-1	33.84	e
IR 108052-34-4-2-1	279	abcd	IR 93376-B-B-130 (DRR dhan 44)	473	abcd	IR 93376-B-B-130 (DRR dhan 44)	0.206	bcd	IR 93827-29-1-1-3	81.6	ab	IR 93827-29-1-1-3	774	a	IR 107891-B-B-1019-1-1	20.6	abc	IR 108052-34-4-2-1	1.29	c	IR 64	23	ab	IR 108194-26-2-1-1	0.235	ab	IR 74371-70-1-1 (Sahbhagi dhan)	97.4	abcd	IR 64	80.2	ab	IR 108052-34-4-2-1	50	a	IR 108233-41-1-2-1	0.531	a	IR 108052-34-4-2-1	35.46	a
IR 93376-B-B-130	280	abcd	IR 108194-26-2-1-1	487	bcde	IR 74371-70-1-1 (Sahbhagi dhan)	0.207	bcd	IR 108194-26-2-1-1	82.3	abc	IR 108052-34-4-2-1	785	a	IR 93827-29-1-1-3	21.1	abc	IR 64	1.29	c	IR 108233-41-1-2-1	23.5	abc	IR 107891-B-B-1019-1-1	0.236	ab	IR 93827-29-1-1-3	97.5	abcd	IR 108194-26-2-1-1	82.1	bc	IR 106298-5-1-2-2-1	50.1	a	IR 107891-B-B-1019-1-1	0.549	a	IR 108194-26-2-1-1	34.53	bcde
IR 106298-5-1-2-2-1	288	bcd	IR 108198-22-1-1-1	488	bcde	IR 64	0.218	bcde	IR 64	83	abc	IR 108201-41-3-1-1	792	a	IR 108052-34-4-2-1	21.6	abc	IR 93827-29-1-1-3	1.32	c	IR 108052-34-4-2-1	24	abc	IR 93827-29-1-1-3	0.24	ab	IR 82589-B-B-84-3 (BRRI dhan 71)	97.6	abcd	IR 108201-41-3-1-1	82.1	bc	IR 74371-70-1-1 (Sahbhagi dhan)	50.2	a	IR 108201-41-3-1-1	0.55	a	IR 108198-22-1-1-1	34.23	de
IR 108201-41-3-1-1	291	bcd	IR 108052-34-4-2-1	490	bcde	IR 108201-41-3-1-1	0.224	bcde	IR 74371-70-1-1 (Sahbhagi dhan)	83.3	abc	IR 108194-26-2-1-1	797	a	IR 82589-B-B-84-3 (BRRI dhan 71)	22.2	abcd	IR 74371-70-1-1 (Sahbhagi dhan)	1.32	c	IR 108198-22-1-1-1	24.2	abc	IR 108198-22-1-1-1	0.241	ab	IR 64	98.1	abcd	IR 82589-B-B-84-3 (BRRI dhan 71)	82.2	bc	IR 107891-B-B-1019-1-1	51.1	a	IR 108198-22-1-1-1	0.579	a	IR 108201-41-3-1-1	33.96	e
IR 108198-22-1-1-1	292	bcd	IR 93827-29-1-1-3	493	bcde	IR 108198-22-1-1-1	0.238	cdef	IR 108201-41-3-1-1	84.7	abc	IR 108233-41-1-2-1	822	a	IR 108198-22-1-1-1	22.2	abcd	IR 108201-41-3-1-1	1.33	c	IR 82589-B-B-84-3 (BRRI dhan 71)	24.4	abc	IR 82589-B-B-84-3 (BRRI dhan 71)	0.243	ab	IR 108052-34-4-2-1	99.4	abcd	IR 108052-34-4-2-1	82.7	bc	IR 64	51.4	a	IR 93376-B-B-130 (DRR dhan 44)	0.615	a	IR 108233-41-1-2-1	34.93	abcd
IR 108194-26-2-1-1	308	cd	IR 106298-5-1-2-2-1	498	bcde	IR 106317-36-1-1-2-1	0.246	def	IR 106317-36-1-1-2-1	86	abc	IR 82589-B-B-84-3 (BRRI dhan 71)	822	a	IR 108201-41-3-1-1	23.4	bcd	IR 82589-B-B-84-3 (BRRI dhan 71)	1.34	c	IR 106298-5-1-2-2-1	24.4	abc	IR 108233-41-1-2-1	0.262	bc	IR 108198-22-1-1-1	102	bcd	IR 93827-29-1-1-3	82.8	bc	IR 93376-B-B-130 (DRR dhan 44)	52.5	a	IR 106317-36-1-1-2-1	0.619	a	IR 64	35.17	ab
IR 106317-36-1-1-2-1	318	cd	IR 108201-41-3-1-1	536	cdef	IR 108233-41-1-2-1	0.252	def	IR 82589-B-B-84-3 (BRRI dhan 71)	86.5	bc	IR 108198-22-1-1-1	823	a	IR 108233-41-1-2-1	23.6	bcd	IR 108198-22-1-1-1	1.34	c	IR 108201-41-3-1-1	25.6	bc	IR 106298-5-1-2-2-1	0.269	bc	IR 106317-36-1-1-2-1	104.4	cd	IR 108233-41-1-2-1	82.8	bc	IR 106317-36-1-1-2-1	53	a	IR 106298-5-1-2-2-1	0.631	a	IR 74371-70-1-1 (Sahbhagi dhan)	34.59	bcde
IR 93827-29-1-1-3	328	d	IR 108233-41-1-2-1	539	def	IR 93827-29-1-1-3	0.264	ef	IR 108198-22-1-1-1	87.1	bc	IR 106298-5-1-2-2-1	830	a	IR 106298-5-1-2-2-1	23.7	bcd	IR 108233-41-1-2-1	1.37	c	IR 107891-B-B-1019-1-1	26.1	bc	IR 108201-41-3-1-1	0.276	bc	IR 107891-B-B-1019-1-1	105.8	d	IR 106317-36-1-1-2-1	83.6	c	IR 82589-B-B-84-3 (BRRI dhan 71)	53.6	a	IR 108194-26-2-1-1	0.662	a	IR 82589-B-B-84-3 (BRRI dhan 71)	35.13	abc
IR 108233-41-1-2-1	351	d	IR 107891-B-B-1019-1-1	557	ef	IR 107891-B-B-1019-1-1	0.265	ef	IR 93376-B-B-130 (DRR dhan 44)	89.5	cd	IR 106317-36-1-1-2-1	854	a	IR 74371-70-1-1 (Sahbhagi dhan)	25.2	cd	IR 93376-B-B-130 (DRR dhan 44)	1.39	c	IR 93376-B-B-130 (DRR dhan 44)	26.9	c	IR 74371-70-1-1 (Sahbhagi dhan)	0.276	bc				IR 93376-B-B-130 (DRR dhan 44)	84.4	c	IR 93827-29-1-1-3	53.8	a	IR 82589-B-B-84-3 (BRRI dhan 71)	0.679	a	IR 93376-B-B-130 (DRR dhan 44)	35.45	a
IR 107891-B-B-1019-1-1	363	d	IR 106317-36-1-1-2-1	574	f	IR 108194-26-2-1-1	0.287	f	IR 107891-B-B-1019-1-1	94.7	d	IR 64	857	a	IR 93376-B-B-130 (DRR dhan 44)	26.7	d	IR 106298-5-1-2-2-1	1.39	c	IR 74371-70-1-1 (Sahbhagi dhan)	27	c	IR 93376-B-B-130 (DRR dhan 44)	0.304	c				IR 106298-5-1-2-2-1	88.9	d	IR 108233-41-1-2-1	55.1	a	IR 74371-70-1-1 (Sahbhagi dhan)	0.71	a	IR 93827-29-1-1-3	34.33	cde
